# Supplementary material for: Comparative Nectary Morphology across Cleomaceae (Brassicales)
Source: Plants (Basel). 2023 Mar 10;12(6):1263. doi: 10.3390/plants12061263 (PMC10051628; doi:10.3390/plants12061263)
Supplement: Supplementary file 1 [file plants-12-01263-s001.zip]

Archive with 4 entries (4 files):
- Table_S1.pdf
- __MACOSX/._Table_S1.pdf
- Table_S2.pdf
- __MACOSX/._Table_S2.pdf
